# Supplementary material for: Outcomes of Total Hip Arthroplasty After Childhood Septic Hip Arthritis: A Systematic Review and Meta-Analysis of Infection Risk and Surgical Complications
Source: Children (Basel). 2026 Apr 18;13(4):564. doi: 10.3390/children13040564 (PMC13114806; doi:10.3390/children13040564)
Supplement: Supplementary file 1 [file children-13-00564-s001.zip]

Archive with 1 entries (1 files):
- children-4233301-supplementary.pdf
